# Supplementary material for: Chemical Characterization and Biological Properties of Leguminous Honey
Source: Antioxidants (Basel). 2024 Apr 18;13(4):482. doi: 10.3390/antiox13040482 (PMC11047671; doi:10.3390/antiox13040482)
Supplement: Supplementary file 1 [file antioxidants-13-00482-s001.zip]

Archive with 1 entries (1 files):
- antioxidants-2957432-supplementary.pdf
